# Supplementary material for: Corinthian Currants Promote the Expression of Paraoxonase-1 and Enhance the Antioxidant Status in Serum and Brain of 5xFAD Mouse Model of Alzheimer’s Disease
Source: Biomolecules. 2024 Apr 1;14(4):426. doi: 10.3390/biom14040426 (PMC11047902; doi:10.3390/biom14040426)
Supplement: Supplementary file 1 [file biomolecules-14-00426-s001.zip]

Archive with 1 entries (1 files):
- biomolecules-2929505-supplementary.pdf
